# Supplementary material for: Multiancestry and Multitrait GWAS Meta‐Analysis on Schizophrenia With a Sample of 322,321 Unveils Genetic Links to Chronic Lung Diseases
Source: Genes Brain Behav. 2026 Jul 13;25(4):e70062. doi: 10.1111/gbb.70062 (PMC13365368; doi:10.1111/gbb.70062)
Supplement: Supplementary file 2 — Table S1: Summary of the GWAS datasets, genome builds, ancestry groups, and sample sizes used for schizophrenia and pulmonary phenotypes. Table S2: Characteristics of the GEO transcriptomic datasets used for expression validation and machine learning analyses. Table S3: Quality‐control and meta‐analysis statistics for the included GWAS datasets, including sample‐overlap and genomic‐inflation metrics. Table S4: Genome‐wide genetic correlations between schizophrenia and pulmonary phenotypes estimated using LDSC in Europeans and GNOVA in East Asians. Table S5: Genetic correlations between schizophrenia and pulmonary phenotypes after conditioning the pulmonary GWAS associations on cigarettes smoked per day. Table S6: Independent genome‐wide significant variants and their functional annotations from the multiancestry and multitrait analysis. Table S7: Smoking‐related pleiotropic variants identified by mtCOJO for the pulmonary phenotypes included in the conditional analyses. Table S8: Bayesian fine‐mapping results and posterior inclusion probabilities for the independent variants identified by the multitrait analysis. Table S9: Ancestry‐specific and shared posterior inclusion probabilities estimated by MESuSiE across European and East Asian populations. Table S10: Genes mapped to the multiancestry and multitrait association signals using the FUMA annotation framework. Table S11: Gene‐level association results for schizophrenia obtained using MAGMA. Table S12: Gene‐level association results for schizophrenia obtained using the mBAT‐combo method. Table S13: Transcriptome‐wide association results across the evaluated tissues for the cross‐trait‐enhanced schizophrenia GWAS. Table S14: Summary‐data‐based Mendelian randomization results identifying genes with pleiotropic associations with schizophrenia across tissues. Table S15: Mammalian phenotype ontology enrichment results for the high‐confidence schizophrenia genes. Table S16: Connectivity map compounds with transcriptional [file GBB-25-e70062-s002.xlsx]

## Sheet: Contents
Supplementary Table 1	Summary of the GWAS datasets, genome builds, ancestry groups, and sample sizes used for schizophrenia and pulmonary phenotypes.
Supplementary Table 2	Characteristics of the GEO transcriptomic datasets used for expression validation and machine-learning analyses.
Supplementary Table 3	Quality-control and meta-analysis statistics for the included GWAS datasets, including sample-overlap and genomic-inflation metrics.
Supplementary Table 4	Genome-wide genetic correlations between schizophrenia and pulmonary phenotypes estimated using LDSC in Europeans and GNOVA in East Asians.
Supplementary Table 5	Genetic correlations between schizophrenia and pulmonary phenotypes after conditioning the pulmonary GWAS associations on cigarettes smoked per day.
Supplementary Table 6	Independent genome-wide significant variants and their functional annotations from the multi-ancestry and multi-trait analysis.
Supplementary Table 7	Smoking-related pleiotropic variants identified by mtCOJO for the pulmonary phenotypes included in the conditional analyses.
Supplementary Table 8	Bayesian fine-mapping results and posterior inclusion probabilities for the independent variants identified by the multi-trait analysis.
Supplementary Table 9	Ancestry-specific and shared posterior inclusion probabilities estimated by MESuSiE across European and East Asian populations.
Supplementary Table 10	Genes mapped to the multi-ancestry and multi-trait association signals using the FUMA annotation framework.
Supplementary Table 11	Gene-level association results for schizophrenia obtained using MAGMA.
Supplementary Table 12	Gene-level association results for schizophrenia obtained using the mBAT-combo method.
Supplementary Table 13	Transcriptome-wide association results across the evaluated tissues for the cross-trait-enhanced schizophrenia GWAS.
Supplementary Table 14	Summary-data-based Mendelian randomization results identifying genes with pleiotropic associations with schizophrenia across tissues.
Supplementary Table 15	Mammalian Phenotype ontology enrichment results for the high-confidence schizophrenia genes.
Supplementary Table 16	Connectivity Map compounds with transcriptional signatures inversely connected to the schizophrenia-associated gene-expression profile.
Supplementary Table 17	Meta-analysis results for proteins associated with schizophrenia across the included plasma pQTL datasets.
Supplementary Table 18	Proteins significantly associated with schizophrenia after Bonferroni correction across the plasma pQTL meta-analysis.
Supplementary Table 19	Discriminative performance of the single-trait and multi-trait schizophrenia polygenic score models.

## Sheet: S1
Supplementary Table 1 Summary of the GWAS datasets, genome builds, ancestry groups, and sample sizes used for schizophrenia and pulmonary phenotypes.
Racist	Trait	Genome Reference	PMID	N.Case	N.Control	N.Samplesize
EUR	Chronic obstructive pulmonary disease	GRCh38	FinnGen	20066	338303	358369
	Chronic obstructive pulmonary disease	GRCh38	34662886	14114	315430	329544
	Asthma	GRCh38	FinnGen	46684	219734	266418
	Asthma	GRCh37	32296059	64538	239321	303859
	interstitial lung disease	GRCh38	FinnGen	4572	407609	412181
	Pneumonia	GRCh38	FinnGen	63377	348804	412181
	Pneumonia	GRCh37	36716318	22567	469317	491884
	C-reactive protein	GRCh37	35459240	NA	NA	575531
	FEV1/FVC ratio	GRCh37	36914875	NA	NA	475645
	forced expiratory volume	GRCh37	36914875	NA	NA	475645
	vital capacity	GRCh37	36914875	NA	NA	475645
	schizophrenia	GRCh38	FinnGen	6708	398386	405094
	schizophrenia	GRCh37	37689771	11602	36921	48523
	schizophrenia	GRCh37	35396580	53386	77258	130644
EAS	Chronic obstructive pulmonary disease	GRCh37	34594039	4017	162653	166670
	Asthma	GRCh37	34594039	13015	162933	175948
	interstitial lung disease	GRCh37	34594039	1046	176974	178020
	Pneumonia	GRCh37	34594039	7423	171303	178726
	C-reactive protein	GRCh37	34594039	NA	NA	83025
	FEV1/FVC ratio	GRCh37	38116116	NA	NA	62901
	forced expiratory volume	GRCh37	38116116	NA	NA	62901
	vital capacity	GRCh37	38116116	NA	NA	62901
	schizophrenia	GRCh37	31740837	22778	35362	58140

## Sheet: S2
Supplementary Table 2 Characteristics of the GEO transcriptomic datasets used for expression validation and machine-learning analyses.
Datasets	Platform	Schizophrenia	Controls	Samples	Method
GSE38481	GPL6883	15	22	Whole blood	Microarray
GSE38484	GPL6947	106	96	Whole blood	Microarray
GSE27383	GPL570	43	29	PBMC	Microarray
GSE18312	GPL5175	13	8	PBMC	Microarray
GSE165604	GPL16791	19	18	Blood lymphocytes	RNA-seq

## Sheet: S3
Supplementary Table 3 Quality-control and meta-analysis statistics for the included GWAS datasets, including sample-overlap and genomic-inflation metrics.
Trait	λmeta
COPD	0.96378
Asthma	1.14478
Pneumonia	1.09303
SC PGC-FinnGen	1.05323
SC PGC-GWAS Catalog	1.47293
SC FinnGen-GWAS Catalog	1.0711
Trait	Neff	λ	LDSC Intercept
MA EUR(A meta-analysis of three EUR SC)	251592	1.06	1.0663 (0.0087)
MAMT(multi-ancestry and multi-trait meta-analysis for SC)	322321	1.048	0.9759 (0.0086)
MA(multi-ancestry meta-analysis for SC)	322321	1.136	1.067 (0.0077)
COPD	129927	1.107	1.0699 (0.0105)
Asthma	358121	1.2	1.1035 (0.0239)
Pneumonia	311095	1.062	1.0361 (0.0081)

## Sheet: S4
Supplementary Table 4 Genome-wide genetic correlations between schizophrenia and pulmonary phenotypes estimated using LDSC in Europeans and GNOVA in East Asians.
Group	LDSC-EUR				GNOVA-EAS
	Genetic Correlation	Zscore	Pvalue	FDR	rho corrected	se rho	pvalue corrected	FDR
Asthma-SC	0.1983 (0.0238)	8.3421	7.2981e-17	2.91924e-16	-0.00247406	0.00258192	0.337948	0.534568
COPD-SC	0.2861 (0.0362)	7.9136	2.5006e-15	6.66827e-15	-0.00155844	0.00267104	0.559585	0.559585
C-reactive protein-SC	0.0508 (0.0224)	2.2723	0.0231	0.0357333	0.00262333	0.00370073	0.478406	0.546749
FEV1 FVC ratio-SC	-0.048 (0.0217)	-2.2148	0.0268	0.0357333	-0.0156049	0.00472044	0.000946998	0.00378799
forced expiratory volume-SC	-0.0562 (0.0217)	-2.5906	0.0096	0.0192	-0.020017	0.00495512	5.35289e-05	0.000428
ILD-SC	0.0675 (0.0869)	0.777	0.4371	0.4371	0.00229051	0.00205275	0.264496	0.528992
Pneumonia-SC	0.3849 (0.0398)	9.6645	4.2677e-22	3.41416e-21	0.00188236	0.00224099	0.400926	0.534568
vital capacity-SC	-0.0327 (0.022)	-1.4862	0.1372	0.1568	-0.0144843	0.00558048	0.0094447	0.0251859

## Sheet: S5
Supplementary Table 5 Genetic correlations between schizophrenia and pulmonary phenotypes after conditioning the pulmonary GWAS associations on cigarettes smoked per day.
Group	Genetic_Correlation	Z_score	P_value	FDR
SCZ-Pneumoniae	0.1387 (0.0386)	3.5955	0.0003	0.0008
SCZ-COPD	0.1113 (0.0272)	4.0881	4.35e-05	0.000261
SCZ-Asthma	0.0596 (0.0179)	3.3248	0.0009	0.00135
SCZ-CRP	0.0652 (0.0183)	3.564	0.0004	0.0008
SCZ-FEV_to_FVC	-0.0452 (0.0166)	-2.7211	0.0065	0.0078
SCZ-FEV	-0.0073 (0.0162)	-0.452	0.6513	0.651

## Sheet: S6
Supplementary Table 6 Independent genome-wide significant variants and their functional annotations from the multi-ancestry and multi-trait analysis.
rsID	GenomicLocus	chr	pos	MAMT.P	A2	A1	nearestGene	func	CADD	RDB
rs2970610	1	1	44097530	2.131e-08	T	C	PTPRF	intergenic	2.09	6
rs4660761	1	1	44440146	2.451e-09	G	A	ATP6V0B	upstream	9.536	4
rs653953	1	1	44083015	2.084e-08	G	A	PTPRF	intronic	6.128	2b
rs6702943	2	1	73810973	4.723e-09	T	A	RP4-598G3.1	ncRNA_intronic	2.84	7
rs7524739	3	1	153952598	5.505e-09	T	G	RP11-422P24.11	downstream	9.277	7
rs6669384	4	1	208025926	2.344e-08	T	C	C1orf132	ncRNA_intronic	4.855	7
rs140001745	5	2	201199831	3.847e-13	T	C	SPATS2L	intronic	1.543	7
rs1881539	5	2	201043897	3.269e-09	G	T	SPATS2L	intergenic	6.615	NA
rs1919367	5	2	201010789	1.96e-08	A	G	C2orf47	intergenic	0.979	6
rs2015897	5	2	201099903	4.133e-10	C	T	SPATS2L	intergenic	0.436	7
rs295112	5	2	201236017	1.357e-12	T	C	SPATS2L	intronic	0.037	NA
rs78681500	5	2	201187316	3.293e-09	C	T	SPATS2L	intronic	7.391	4
rs11130250	6	3	50508326	9.618e-11	G	A	CACNA2D2	intronic	15.01	5
rs151017204	6	3	50916956	9.108e-09	G	A	DOCK3	intronic	7	6
rs2233474	6	3	50388607	2.343e-10	C	A	CYB561D2:XXcos-LUCA11.5	UTR5	7.751	NA
rs2236952	6	3	50422718	5.468e-09	C	G	CACNA2D2	intronic	0.035	5
rs2293018	6	3	49943756	3.027e-09	C	T	CTD-2330K9.3	intronic	1.273	NA
rs374528934	6	3	50350376	3.303e-11	C	G	HYAL1	upstream	2.096	6
rs62257540	6	3	51452763	8.435e-11	G	A	VPRBP	intronic	0.872	7
rs763030	6	3	50528092	3.046e-10	G	C	CACNA2D2	intronic	1.922	5
rs78138837	6	3	50344178	3.485e-11	A	G	HYAL1	intronic	6.434	7
rs78657447	6	3	51000680	5.339e-10	C	T	DOCK3	intronic	0.464	7
rs9839427	6	3	50301584	1.395e-08	A	G	U73166.2	downstream	0.829	5
rs9877046	6	3	50352458	3.544e-11	T	G	HYAL1	intergenic	4.456	1f
rs17827915	7	3	107805334	1.851e-08	T	C	CD47	intronic	3.748	6
rs2116693	7	3	107761411	8.644e-09	C	T	CD47	downstream	0.209	5
rs696366	7	3	107757060	1.119e-08	C	A	CD47	intergenic	1.804	5
rs10212155	8	3	117785505	7.001e-09	G	A	RP11-384F7.1	ncRNA_intronic	1.833	7
rs1463403	8	3	117623116	1.451e-08	C	T	LSAMP:RP11-384F7.2	ncRNA_intronic	2.396	NA
rs55704727	8	3	117616431	1.587e-11	C	T	LSAMP:RP11-384F7.2	ncRNA_intronic	0.195	7
rs62264767	8	3	117642005	8.862e-12	A	C	LSAMP:RP11-384F7.2	ncRNA_intronic	0.754	6
rs62266065	8	3	117547059	2.95e-11	C	T	LSAMP:RP11-384F7.2	ncRNA_intronic	0.274	7
rs7630428	8	3	117528682	1.175e-11	A	G	LSAMP:RP11-384F7.2	ncRNA_intronic	5.344	4
rs2459412	9	3	135944500	1.189e-08	T	C	RP11-463H24.1	intergenic	3.163	6
rs66691851	9	3	136154828	8.542e-10	C	T	STAG1	intronic	1.648	7
rs9813596	9	3	136436334	5.727e-09	T	C	STAG1	intronic	1.451	6
rs13090291	10	3	161777076	2.157e-08	G	A	RP11-774I5.1	intergenic	0.313	5
rs4856763	10	3	161831675	3.146e-10	G	A	RP11-774I5.1	intergenic	2.043	6
rs10049181	11	3	180736253	2.063e-08	T	C	SOX2-OT	ncRNA_intronic	5.832	6
rs13091952	11	3	180789970	2.978e-09	T	C	SOX2-OT	ncRNA_intronic	5.015	6
rs13142920	12	4	176728614	3.663e-09	C	A	GPM6A:RP11-806K15.1	ncRNA_intronic	4.28	5
rs10941703	13	5	45781872	1.295e-08	C	T	HCN1	intergenic	0.806	5
rs4518411	13	5	46015430	1.967e-08	T	C	CTD-2013M15.1	intergenic	7.52	7
rs62371965	13	5	45890927	1.566e-08	G	T	CTD-2013M15.1	ncRNA_intronic	0.629	5
rs2028278	14	5	152507692	8.931e-09	C	T	AC091969.1	ncRNA_intronic	0.853	NA
rs12652777	15	5	155775075	1.364e-08	T	C	SGCD	intronic	8.534	6
rs1812595	16	6	165120422	5.653e-10	A	G	RP11-300M24.1	intergenic	0.366	6
rs4479913	16	6	165075210	1.755e-10	G	A	RP11-300M24.1	intergenic	2.405	6
rs6455956	16	6	165100721	1.549e-09	T	C	RP11-300M24.1	intergenic	1.377	6
rs9364755	16	6	165117329	5.592e-09	A	G	RP11-300M24.1	intergenic	6.003	6
rs11557347	17	7	1979741	4.463e-09	G	A	MAD1L1	UTR5	0.973	NA
rs11772205	17	7	1951236	7.369e-10	C	T	MAD1L1	intronic	1.858	5
rs3800923	17	7	2184673	1.53e-09	A	G	MAD1L1	intronic	0.46	5
rs3823631	17	7	2190100	5.183e-10	A	G	MAD1L1	intronic	4.097	5
rs4513875	17	7	1928159	1.597e-09	C	T	MAD1L1	intronic	0.876	4
rs871925	17	7	2047875	7.818e-11	G	A	MAD1L1	intronic	0.151	2b
rs939946	17	7	2056253	5.012e-10	C	G	MAD1L1	intronic	0.245	5
rs2470946	18	7	104587323	4.505e-08	G	T	RP11-325F22.2	ncRNA_intronic	3.922	6
rs13235684	19	7	113709475	6.157e-10	A	G	PPP1R3A	intronic	1.167	6
rs7810789	19	7	113353802	4.485e-09	C	T	PPP1R3A	intergenic	9.995	7
rs320707	20	7	137053273	2.16e-09	A	C	DGKI	intergenic	2.879	5
rs11778040	21	8	27419807	7.241e-11	C	T	GULOP	ncRNA_intronic	0.384	6
rs11780592	21	8	27418747	2.286e-10	A	G	GULOP	ncRNA_intronic	1.308	1f
rs11783093	21	8	27425349	8.001e-11	C	T	GULOP	ncRNA_intronic	0.044	7
rs1565735	21	8	27426077	8.924e-09	T	A	GULOP	ncRNA_intronic	13.28	5
rs35236974	21	8	27453579	3.537e-10	A	G	CLU	downstream	3.739	4
rs7838316	21	8	27425314	7.292e-11	G	A	GULOP	ncRNA_intronic	5.249	6
rs9331950	21	8	27454682	1.616e-08	G	A	CLU	UTR3	8.654	NA
rs66858052	22	8	65312915	9.201e-09	C	T	LINC00966	intergenic	0.086	7
rs16880831	23	8	111561505	2.364e-08	T	G	CTD-2544L4.1	intergenic	0.191	7
rs144536148	24	10	9043827	3.745e-11	A	G	RP11-428L9.2	intergenic	1.076	7
rs10748832	25	10	104568480	4.895e-08	G	A	WBP1L	intronic	13.11	5
rs10883756	25	10	104400112	3.844e-10	T	C	RP11-47A8.5	intergenic	2.761	5
rs10883761	25	10	104420018	9.687e-16	A	G	TRIM8	intergenic	5.059	2b
rs111383152	25	10	104660869	1.642e-08	G	A	C10orf32-ASMT:AS3MT	UTR3	1.545	6
rs11191355	25	10	104392497	7.77e-12	T	C	SUFU	UTR3	7.312	NA
rs12260436	25	10	104741114	2.261e-08	A	C	CNNM2	intronic	0.102	5
rs12764899	25	10	104635103	3.518e-10	G	A	C10orf32-ASMT:AS3MT	intronic	1.133	7
rs35567690	25	10	104565199	2.199e-08	C	CT	WBP1L	intronic	1.641	NA
rs3929747	25	10	104214267	8.217e-12	C	T	RP11-18I14.10	ncRNA_exonic	11.39	NA
rs4147155	25	10	104536771	1.55e-11	G	A	WBP1L	intronic	16.97	1f
rs4556473	25	10	104454700	9.942e-11	T	C	ARL3	intronic	8.699	6
rs4568943	25	10	104661881	1.064e-12	C	A	C10orf32-ASMT:AS3MT	downstream	6.414	7
rs4919680	25	10	104570118	8.523e-10	T	C	WBP1L	intronic	0.108	6
rs7476196	25	10	104649404	5.774e-09	T	C	C10orf32-ASMT:AS3MT	intronic	2.083	6
rs7909591	25	10	104659018	1.45e-13	G	T	C10orf32-ASMT:AS3MT	intronic	7.857	6
rs7917772	25	10	104487443	6.556e-11	G	A	SFXN2	UTR3	8.057	5
rs884825	25	10	104427616	4.749e-09	T	G	ARL3	intergenic	3.355	5
rs10742197	26	11	28643867	2.603e-09	A	G	RP11-960D24.1	intergenic	10.34	5
rs10767732	26	11	28642268	1.403e-09	G	A	RP11-960D24.1	intergenic	2.64	7
rs7931440	26	11	28623873	2.007e-10	G	T	RP11-22P4.1	intergenic	1.696	7
rs12283172	27	11	46442526	2.743e-08	C	T	AMBRA1	intronic	4.579	6
rs12285419	27	11	46343189	4.925e-10	C	A	CREB3L1	downstream	2.158	7
rs12574259	27	11	46704439	4.939e-10	A	G	ARHGAP1	intronic	4.465	4
rs61882709	27	11	46472414	3.105e-08	G	A	AMBRA1	intronic	3.197	5
rs7130028	27	11	46578523	3.37e-08	T	C	AMBRA1	intronic	2.559	7
rs7951579	27	11	46469900	4.887e-08	G	A	AMBRA1	intronic	11.01	6
rs10587512	28	12	123847315	1.423e-10	CAAA	C	SBNO1	intronic	1.325	NA
rs10773657	28	12	123327900	3.512e-09	C	A	HIP1R	intronic	0.172	5
rs11060725	28	12	123399478	3.674e-11	G	T	ABCB9	intergenic	1.352	6
rs11060993	28	12	123441171	1.402e-09	A	G	ABCB9	intronic	3.349	5
rs111589530	28	12	123314952	3.808e-09	C	T	CCDC62	intergenic	0.257	7
rs112066678	28	12	123319647	5.61e-09	A	C	HIP1R	upstream	0.681	2b
rs11380874	28	12	123664263	2.58e-08	T	TA	MPHOSPH9	intronic	0.164	NA
rs12825652	28	12	123760293	1.856e-08	G	A	CDK2AP1	intergenic	0.94	6
rs183555463	28	12	123759771	1.677e-09	G	T	CDK2AP1	intergenic	1.059	5
rs1984658	28	12	123483426	8.441e-14	G	A	PITPNM2	intronic	0.62	6
rs28768122	28	12	123885974	1.334e-10	T	C	SETD8	intronic	0.695	6
rs28886709	28	12	123898188	1.815e-08	G	A	RILPL2	intergenic	0.671	5
rs369541934	28	12	123769612	4.647e-10	CTTT	C	RNA5SP375	intergenic	7.815	NA
rs4148857	28	12	123539955	5.057e-10	T	C	PITPNM2	intronic	4.438	3a
rs4148862	28	12	123568619	3.52e-13	A	C	PITPNM2:RP11-197N18.7	ncRNA_exonic	1.854	5
rs4759381	28	12	123348480	5.277e-09	G	A	HIP1R	downstream	0.096	NA
rs4759403	28	12	123552815	4.392e-08	A	C	PITPNM2	intronic	2.19	7
rs56061451	28	12	123681578	4.183e-12	GTTT	G	MPHOSPH9	intronic	0.812	NA
rs74703625	28	12	123633057	2.462e-13	C	T	PITPNM2	intronic	6.627	5
rs80104078	28	12	123899509	3.421e-11	T	C	RILPL2	downstream	2.917	7
rs33989876	29	13	32757913	4.765e-08	CAA	C	FRY	intronic	1.038	NA
rs9567393	29	13	32763757	1.02e-09	A	G	FRY	intronic	8.923	6
rs225882	30	14	30480123	2.057e-08	C	T	PRKD1:CTD-2251F13.1	ncRNA_intronic	4.04	NA
rs10873538	31	14	104255569	5.421e-13	T	G	PPP1R13B	intronic	1.513	6
rs11846838	31	14	104184737	2.187e-12	G	A	ZFYVE21	intronic	2.061	5
rs12891360	31	14	104008159	2.89e-08	C	T	TRMT61A	intergenic	1.392	4
rs1535099	31	14	104194278	1.724e-09	C	T	ZFYVE21	intronic	2.442	4
rs3742365	31	14	104198251	1.926e-11	T	C	ZFYVE21	intronic	1.538	3a
rs8013637	31	14	104277958	1.552e-09	G	A	PPP1R13B	intronic	1.577	6
rs8017628	31	14	104047428	5.872e-11	C	T	KLC1:APOPT1:RP11-73M18.2	intronic	2.059	7
rs523156	32	15	43811843	4.105e-10	C	G	MAP1A	intronic	6.016	6
rs1062980	33	15	78792527	1.32e-08	T	C	IREB2	UTR3	4.19	5
rs11072763	33	15	78724256	4.624e-08	A	G	IREB2	intergenic	8.804	6
rs12441088	33	15	78928264	4.154e-08	G	T	CHRNB4	intronic	0.248	7
rs12916801	33	15	78769130	2.094e-08	A	G	IREB2	intronic	5.71	6
rs140330585	33	15	78866445	3.685e-08	G	A	CHRNA5	intronic	1.313	7
rs17484524	33	15	78772676	1.523e-08	A	G	IREB2:RP11-650L12.1	ncRNA_intronic	3.293	6
rs17486278	33	15	78867482	2.247e-09	A	C	CHRNA5	intronic	0.363	2b
rs2656052	33	15	78740932	8.122e-09	A	C	IREB2	intronic	5.592	NA
rs28395178	33	15	78850558	4.676e-09	G	A	CHRNA5	intergenic	1.211	6
rs28669908	33	15	78910267	4.016e-10	C	A	CHRNA3	intronic	2.602	5
rs57064725	33	15	78833036	2.855e-10	C	A	PSMA4	intronic	3.38	4
rs72738736	33	15	78765122	3.317e-09	G	T	IREB2	intronic	0.621	6
rs7359276	33	15	78892661	2.088e-10	C	T	CHRNA3	intronic	2.952	6
rs74925218	33	15	78796732	1.881e-10	C	T	IREB2	intergenic	12.8	7
rs8039449	33	15	78914534	3.059e-10	C	T	CHRNA3	upstream	5.83	2b
rs8042494	33	15	78908010	1.456e-11	C	T	CHRNA3	intronic	0.593	6
rs1894401	34	15	91429042	1.262e-08	G	A	FES	intronic	0.541	1b
rs4790347	35	17	1288955	3.927e-08	G	A	YWHAE	intronic	1.522	3a
rs8075892	35	17	1251996	1.457e-08	G	T	YWHAE	intronic	1.338	7
rs9890128	35	17	1273646	1.387e-09	C	T	YWHAE	intronic	0.719	7
rs11079868	36	17	47357969	2.672e-09	A	G	ZNF652	intergenic	1.089	7
rs12940887	36	17	47402807	1.151e-11	C	T	ZNF652	intronic	3.656	7
rs16948048	36	17	47440466	2.019e-10	A	G	RP11-1079K10.3	ncRNA_intronic	8.724	3a
rs397757	37	20	21307704	4.584e-08	G	A	XRN2	intronic	2.861	5
rs57080033	37	20	21502778	3.4e-08	G	T	RP5-984P4.4	intergenic	6.959	4
rs6047359	37	20	21271774	1.589e-08	G	T	XRN2	intergenic	3.021	1f
rs73127852	37	20	21482200	3.854e-08	C	T	GSTM3P1	ncRNA_exonic	0.359	5
rs73127865	37	20	21498463	7.561e-10	T	C	NKX2-2	intergenic	7.596	2b
rs73127883	37	20	21519699	1.34e-09	A	T	RP5-984P4.4	intergenic	3.261	6
rs73128955	37	20	21272052	1.717e-08	C	A	XRN2	intergenic	1.003	5
rs6002604	38	22	42493081	2.433e-08	A	T	NDUFA6-AS1	ncRNA_intronic	3.775	6

## Sheet: S7
Supplementary Table 7 Smoking-related pleiotropic variants identified by mtCOJO for the pulmonary phenotypes included in the conditional analyses.
SNP	Group
rs73229090	Asthma
rs2303728	Asthma
rs2273500	COPD
rs116991229	COPD
rs2561534	COPD
rs73229090	COPD
rs111240159	COPD
rs117824460	CRP
rs73229090	CPR
rs4785587	CRP
rs7431710	CPR
rs11639335	FEV
rs147760547	FEV
rs73229090	FEV
rs111240159	FEV
rs632811	FEV
rs806798	FEV
rs13141210	FEV
rs215600	FEV_to_FVC
rs3025383	FEV_to_FVC
rs56116178	FEV_to_FVC
rs790564	FEV_to_FVC
rs73229090	FEV_to_FVC
rs2303728	FEV_to_FVC
rs11666504	FEV_to_FVC
rs111240159	FEV_to_FVC
rs806798	FEV_to_FVC
rs895330	FEV_to_FVC
rs73229090	Pneumoniae
rs4785587	Pneumoniae

## Sheet: S8
Supplementary Table 8 Bayesian fine-mapping results and posterior inclusion probabilities for the independent variants identified by the multi-trait analysis.
rsID	GenomicLocus	chr	pos	MAMT.P	probNorm	cumSum	Novel
rs2970610	1	1	44097530	2.131e-08	1.7888e-08	0.999994	0
rs4660761	1	1	44440146	2.451e-09	1.46517e-07	0.999967	0
rs653953	1	1	44083015	2.084e-08	1.83053e-08	0.999994	0
rs6702943	2	1	73810973	4.723e-09	7.73835e-08	0.999981	0
rs7524739	3	1	153952598	5.505e-09	6.65664e-08	0.999982	0
rs6669384	4	1	208025926	2.344e-08	1.63276e-08	0.999994	0
rs1881539	5	2	201043897	3.269e-09	1.1061e-07	0.999975	1
rs1919367	5	2	201010789	1.96e-08	1.93924e-08	0.999993	1
rs2015897	5	2	201099903	4.133e-10	8.31472e-07	0.999881	1
rs295112	5	2	201236017	1.357e-12	0.000223758	0.989727	1
rs140001745	5	2	201199831	3.847e-13	0.000772281	0.977708	0
rs78681500	5	2	201187316	3.293e-09	1.09955e-07	0.999975	0
rs11130250	6	3	50508326	9.618e-11	3.45159e-06	0.999674	0
rs151017204	6	3	50916956	9.108e-09	4.0822e-08	0.999989	0
rs2233474	6	3	50388607	2.343e-10	1.44801e-06	0.999851	0
rs2236952	6	3	50422718	5.468e-09	6.70399e-08	0.999982	0
rs2293018	6	3	49943756	3.027e-09	1.19131e-07	0.999974	0
rs374528934	6	3	50350376	3.303e-11	9.82965e-06	0.998748	0
rs62257540	6	3	51452763	8.435e-11	3.92271e-06	0.99963	0
rs763030	6	3	50528092	3.046e-10	1.11784e-06	0.999861	0
rs78138837	6	3	50344178	3.485e-11	9.30563e-06	0.998853	0
rs78657447	6	3	51000680	5.339e-10	6.47045e-07	0.9999	0
rs9839427	6	3	50301584	1.395e-08	2.68874e-08	0.999991	0
rs9877046	6	3	50352458	3.544e-11	9.17698e-06	0.99888	0
rs17827915	7	3	107805334	1.851e-08	2.0511e-08	0.999993	0
rs2116693	7	3	107761411	8.644e-09	4.29792e-08	0.999988	0
rs696366	7	3	107757060	1.119e-08	3.33971e-08	0.999989	0
rs62266065	8	3	117547059	2.95e-11	1.09697e-05	0.99854	1
rs7630428	8	3	117528682	1.175e-11	2.69055e-05	0.997679	1
rs10212155	8	3	117785505	7.001e-09	5.27409e-08	0.999986	0
rs1463403	8	3	117623116	1.451e-08	2.59863e-08	0.999991	0
rs55704727	8	3	117616431	1.587e-11	2.00905e-05	0.997877	0
rs62264767	8	3	117642005	8.862e-12	3.56252e-05	0.997133	0
rs2459412	9	3	135944500	1.189e-08	3.14865e-08	0.99999	0
rs66691851	9	3	136154828	8.542e-10	4.09258e-07	0.999931	0
rs9813596	9	3	136436334	5.727e-09	6.40787e-08	0.999983	0
rs13090291	10	3	161777076	2.157e-08	1.76467e-08	0.999994	0
rs4856763	10	3	161831675	3.146e-10	1.08317e-06	0.999866	0
rs10049181	11	3	180736253	2.063e-08	1.84778e-08	0.999994	0
rs13091952	11	3	180789970	2.978e-09	1.21077e-07	0.999973	0
rs13142920	12	4	176728614	3.663e-09	9.91188e-08	0.999977	1
rs10941703	13	5	45781872	1.295e-08	2.88946e-08	0.99999	0
rs4518411	13	5	46015430	1.967e-08	1.92968e-08	0.999993	0
rs62371965	13	5	45890927	1.566e-08	2.40548e-08	0.999992	0
rs2028278	14	5	152507692	8.931e-09	4.16217e-08	0.999988	0
rs12652777	15	5	155775075	1.364e-08	2.76553e-08	0.999991	0
rs1812595	16	6	165120422	5.653e-10	6.12378e-07	0.999906	0
rs4479913	16	6	165075210	1.755e-10	1.91258e-06	0.99981	0
rs6455956	16	6	165100721	1.549e-09	2.28881e-07	0.999955	0
rs9364755	16	6	165117329	5.592e-09	6.56394e-08	0.999983	0
rs11557347	17	7	1979741	4.463e-09	8.177e-08	0.999979	0
rs11772205	17	7	1951236	7.369e-10	4.72512e-07	0.999923	0
rs3800923	17	7	2184673	1.53e-09	2.31796e-07	0.999955	0
rs3823631	17	7	2190100	5.183e-10	6.66542e-07	0.999898	0
rs4513875	17	7	1928159	1.597e-09	2.21907e-07	0.999957	0
rs871925	17	7	2047875	7.818e-11	4.22656e-06	0.999565	0
rs939946	17	7	2056253	5.012e-10	6.88605e-07	0.999894	0
rs2470946	18	7	104587323	4.505e-08	8.63964e-09	0.999997	0
rs13235684	19	7	113709475	6.157e-10	5.62857e-07	0.999911	0
rs7810789	19	7	113353802	4.485e-09	8.12383e-08	0.999979	0
rs320707	20	7	137053273	2.16e-09	1.65646e-07	0.999964	0
rs11778040	21	8	27419807	7.241e-11	4.55738e-06	0.999482	0
rs11780592	21	8	27418747	2.286e-10	1.47889e-06	0.99985	0
rs11783093	21	8	27425349	8.001e-11	4.13354e-06	0.999578	0
rs1565735	21	8	27426077	8.924e-09	4.1667e-08	0.999988	0
rs35236974	21	8	27453579	3.537e-10	9.66503e-07	0.999872	0
rs7838316	21	8	27425314	7.292e-11	4.52681e-06	0.999491	0
rs9331950	21	8	27454682	1.616e-08	2.33334e-08	0.999992	0
rs66858052	22	8	65312915	9.201e-09	4.04337e-08	0.999989	1
rs16880831	23	8	111561505	2.364e-08	1.61932e-08	0.999994	1
rs144536148	24	10	9043827	3.745e-11	8.67378e-06	0.99896	0
rs10748832	25	10	104568480	4.895e-08	7.97221e-09	0.999997	0
rs10883756	25	10	104400112	3.844e-10	8.92716e-07	0.999876	0
rs10883761	25	10	104420018	9.687e-16	0.278309	0.278309	0
rs111383152	25	10	104660869	1.642e-08	2.3057e-08	0.999992	0
rs11191355	25	10	104392497	7.77e-12	4.05154e-05	0.996719	0
rs12260436	25	10	104741114	2.261e-08	1.68883e-08	0.999994	0
rs12764899	25	10	104635103	3.518e-10	9.71864e-07	0.99987	0
rs35567690	25	10	104565199	2.199e-08	1.73352e-08	0.999994	0
rs3929747	25	10	104214267	8.217e-12	3.83409e-05	0.996838	0
rs4147155	25	10	104536771	1.55e-11	2.05981e-05	0.997837	0
rs4556473	25	10	104454700	9.942e-11	3.34291e-06	0.999695	0
rs4568943	25	10	104661881	1.064e-12	0.000285748	0.986489	0
rs4919680	25	10	104570118	8.523e-10	4.10195e-07	0.999931	0
rs7476196	25	10	104649404	5.774e-09	6.36465e-08	0.999983	0
rs7909591	25	10	104659018	1.45e-13	0.00201545	0.95782	0
rs7917772	25	10	104487443	6.556e-11	5.01889e-06	0.999406	0
rs884825	25	10	104427616	4.749e-09	7.69079e-08	0.999981	0
rs10742197	26	11	28643867	2.603e-09	1.38278e-07	0.999969	0
rs10767732	26	11	28642268	1.403e-09	2.5275e-07	0.999951	0
rs7931440	26	11	28623873	2.007e-10	1.67982e-06	0.999831	0
rs12283172	27	11	46442526	2.743e-08	1.40091e-08	0.999995	0
rs12285419	27	11	46343189	4.925e-10	6.99508e-07	0.999893	0
rs12574259	27	11	46704439	4.939e-10	6.98126e-07	0.999894	0
rs61882709	27	11	46472414	3.105e-08	1.2389e-08	0.999996	0
rs7130028	27	11	46578523	3.37e-08	1.14607e-08	0.999996	0
rs7951579	27	11	46469900	4.887e-08	7.98801e-09	0.999997	0
rs10587512	28	12	123847315	1.423e-10	2.35893e-06	0.999782	0
rs10773657	28	12	123327900	3.512e-09	1.0324e-07	0.999976	0
rs11060725	28	12	123399478	3.674e-11	8.85875e-06	0.998917	0
rs11060993	28	12	123441171	1.402e-09	2.5275e-07	0.999952	0
rs111589530	28	12	123314952	3.808e-09	9.53182e-08	0.999977	0
rs112066678	28	12	123319647	5.61e-09	6.54118e-08	0.999983	0
rs11380874	28	12	123664263	2.58e-08	1.48514e-08	0.999995	0
rs12825652	28	12	123760293	1.856e-08	2.04039e-08	0.999993	0
rs183555463	28	12	123759771	1.677e-09	2.11604e-07	0.999958	0
rs1984658	28	12	123483426	8.441e-14	0.00343044	0.94738	0
rs28768122	28	12	123885974	1.334e-10	2.51482e-06	0.999772	0
rs28886709	28	12	123898188	1.815e-08	2.08392e-08	0.999993	0
rs369541934	28	12	123769612	4.647e-10	7.40588e-07	0.999888	0
rs4148857	28	12	123539955	5.057e-10	6.81964e-07	0.999896	0
rs4148862	28	12	123568619	3.52e-13	0.000843325	0.97615	0
rs4759381	28	12	123348480	5.277e-09	6.93858e-08	0.999982	0
rs4759403	28	12	123552815	4.392e-08	8.86851e-09	0.999997	0
rs56061451	28	12	123681578	4.183e-12	7.439e-05	0.9961	0
rs74703625	28	12	123633057	2.462e-13	0.00119903	0.965999	0
rs80104078	28	12	123899509	3.421e-11	9.49198e-06	0.998806	0
rs33989876	29	13	32757913	4.765e-08	8.18274e-09	0.999997	1
rs9567393	29	13	32763757	1.02e-09	3.44166e-07	0.99994	1
rs225882	30	14	30480123	2.057e-08	1.84778e-08	0.999994	1
rs10873538	31	14	104255569	5.421e-13	0.000551981	0.980989	0
rs11846838	31	14	104184737	2.187e-12	0.000140217	0.992	0
rs12891360	31	14	104008159	2.89e-08	1.3303e-08	0.999995	0
rs1535099	31	14	104194278	1.724e-09	2.06807e-07	0.999959	0
rs3742365	31	14	104198251	1.926e-11	1.6618e-05	0.998076	0
rs8013637	31	14	104277958	1.552e-09	2.28881e-07	0.999955	0
rs8017628	31	14	104047428	5.872e-11	5.5952e-06	0.999316	0
rs523156	32	15	43811843	4.105e-10	8.35421e-07	0.999879	0
rs1062980	33	15	78792527	1.32e-08	2.84691e-08	0.99999	0
rs11072763	33	15	78724256	4.624e-08	8.44015e-09	0.999997	0
rs12441088	33	15	78928264	4.154e-08	9.36535e-09	0.999997	0
rs12916801	33	15	78769130	2.094e-08	1.82202e-08	0.999994	0
rs140330585	33	15	78866445	3.685e-08	1.04954e-08	0.999996	0
rs17484524	33	15	78772676	1.523e-08	2.4823e-08	0.999992	0
rs17486278	33	15	78867482	2.247e-09	1.59189e-07	0.999965	0
rs2656052	33	15	78740932	8.122e-09	4.56529e-08	0.999988	0
rs28395178	33	15	78850558	4.676e-09	7.8027e-08	0.99998	0
rs28669908	33	15	78910267	4.016e-10	8.53674e-07	0.999877	0
rs57064725	33	15	78833036	2.855e-10	1.1903e-06	0.999859	0
rs72738736	33	15	78765122	3.317e-09	1.08988e-07	0.999975	0
rs7359276	33	15	78892661	2.088e-10	1.61698e-06	0.999839	0
rs74925218	33	15	78796732	1.881e-10	1.79322e-06	0.999819	0
rs8039449	33	15	78914534	3.059e-10	1.11427e-06	0.999863	0
rs8042494	33	15	78908010	1.456e-11	2.18408e-05	0.997816	0
rs1894401	34	15	91429042	1.262e-08	2.97854e-08	0.99999	1
rs4790347	35	17	1288955	3.927e-08	9.87329e-09	0.999997	0
rs8075892	35	17	1251996	1.457e-08	2.58134e-08	0.999991	0
rs9890128	35	17	1273646	1.387e-09	2.54523e-07	0.999951	0
rs11079868	36	17	47357969	2.672e-09	1.34746e-07	0.99997	1
rs12940887	36	17	47402807	1.151e-11	2.75928e-05	0.997598	1
rs16948048	36	17	47440466	2.019e-10	1.6717e-06	0.999833	1
rs397757	37	20	21307704	4.584e-08	8.5116e-09	0.999997	0
rs57080033	37	20	21502778	3.4e-08	1.13626e-08	0.999996	0
rs6047359	37	20	21271774	1.589e-08	2.37609e-08	0.999992	0
rs73127852	37	20	21482200	3.854e-08	1.00722e-08	0.999997	0
rs73127865	37	20	21498463	7.561e-10	4.60924e-07	0.999925	0
rs73127883	37	20	21519699	1.34e-09	2.63776e-07	0.999949	0
rs73128955	37	20	21272052	1.717e-08	2.20148e-08	0.999992	0
rs6002604	38	22	42493081	2.433e-08	1.57403e-08	0.999995	0

## Sheet: S9
Supplementary Table 9 Ancestry-specific and shared posterior inclusion probabilities estimated by MESuSiE across European and East Asian populations.
GenomicLocus	SNP	EUR	EAS	EUR_EAS
2	rs12022895	0.997403	0	0.00259699
2	rs12128235	0.837019	0	0.00177989
6	rs2073499	0.000412088	0.721598	0.266706
8	rs55704727	0.943475	0	0.00833602
8	rs62264817	0.98137	0	0.00906206
13	rs10941823	0.0010582	0.00125322	0.54459
15	rs12652777	0.0965325	0.0107143	0.879848
25	rs4147157	0.000558683	0.00136021	0.698361
34	rs1894401	0.0630139	0.038961	0.559452

[truncated: 10 more sheets: S10, S11, S12, S13, S14, S15, S16, S17, S18, S19]
